# Supplementary material for: Abnormal Cannabidiol Affects Production of Pro-Inflammatory Mediators and Astrocyte Wound Closure in Primary Astrocytic-Microglial Cocultures
Source: Molecules. 2020 Jan 23;25(3):496. doi: 10.3390/molecules25030496 (PMC7037200; doi:10.3390/molecules25030496)
Supplement: Supplementary file 1 [file molecules-25-00496-s001.zip]

Archive with 3 entries (2 files):
- supplementary/
- supplementary/molecules-664770-supplement.mp4
- supplementary/Suppl fig 1_664770_molecules_Corrected Proof.pdf
